# Supplementary material for: Male sex determination maintains proteostasis and extends lifespan of daf-18/PTEN deficient C. elegans
Source: EMBO Rep. 2025 Jan 16;26(4):1084–113. doi: 10.1038/s44319-025-00368-x (PMC11850635; doi:10.1038/s44319-025-00368-x)
Supplement: Supplementary file 3 — Source data Fig. 1 [file 44319_2025_368_MOESM3_ESM.zip]

Archive with 13 entries (6 files):
- Fig. 1 source data/
- Fig. 1 source data/1A/
- Fig. 1 source data/1A/Fig.1A.xlsx
- Fig. 1 source data/1B/
- Fig. 1 source data/1B/Fig. 1B.xlsx
- Fig. 1 source data/1C/
- Fig. 1 source data/1C/Fig. 1C.xlsx
- Fig. 1 source data/1D/
- Fig. 1 source data/1D/Fig. 1D.xlsx
- Fig. 1 source data/1E/
- Fig. 1 source data/1E/Fig. 1E.xlsx
- Fig. 1 source data/1F/
- Fig. 1 source data/1F/Fig. 1F.xlsx
