# Supplementary material for: Male sex determination maintains proteostasis and extends lifespan of daf-18/PTEN deficient C. elegans
Source: EMBO Rep. 2025 Jan 16;26(4):1084–113. doi: 10.1038/s44319-025-00368-x (PMC11850635; doi:10.1038/s44319-025-00368-x)
Supplement: Supplementary file 3 — Source data Fig. 1 [file 44319_2025_368_MOESM3_ESM.zip › Fig. 1 source data/1A/Fig.1A.xlsx]

## Sheet: Sheet1
Hermaphrodites
Strain			day 6	day7	day8	day9	day10	day11	day12	day13	day14	day15
him-5(e1490)	exp1	percentage(%)	60.33	62.83	71.42	71.64	77.92	80.52	81.08	83.14	85.25	100
		total worm	121	113	140	134	154	154	148	89	61	30
	exp2	percentage(%)	60.74	64.16	63.78	70.73	78.81	84	91.48	92.16	91.43	100
		total worm	135	120	127	164	118	125	141	102	70	38
	exp3	percentage(%)	61.02	63.42	69.23	69.86	78.13	81.1	82.52	84.34	86.2	100
		total worm	136	175	117	146	128	127	103	83	58	34
		Averag±standard devision	60.69±0.34	63.47±0.66	68.14±3.93	70.74±0.89	78.28±0.46	81.87±1.86	85.03±5.64	86.54±4.90	87.63±3.33
daf-18(ok480);him-5(e1490)	exp1	percentage(%)	56.8	54.65	54.17	51.79	50	49.45	48.84	47.62	46.55	42.86
		total worm	250	269	96	112	102	91	86	63	58	35
	exp2	percentage(%)	55.56	57.35	57.24	56.94	56.75	53.77	53	48.97	46.42	45.65
		total worm	144	272	138	144	111	106	100	97	56	46
	exp3	percentage(%)	56.62	55.14	54.74	53.48	51.8	50	50.77	49.09	46.43	40.48
		total worm	136	185	93	86	83	76	65	55	56	42
		Averag±standard devision	56.33±0.67	55.71±1.43	55.38±1.64	54.07±2.63	52.85±3.5	51.07±2.35	50.87±2.08	48.56±0.82	46.47±0.07	43±2.59
