# Supplementary material for: Male sex determination maintains proteostasis and extends lifespan of daf-18/PTEN deficient C. elegans
Source: EMBO Rep. 2025 Jan 16;26(4):1084–113. doi: 10.1038/s44319-025-00368-x (PMC11850635; doi:10.1038/s44319-025-00368-x)
Supplement: Supplementary file 3 — Source data Fig. 1 [file 44319_2025_368_MOESM3_ESM.zip › Fig. 1 source data/1B/Fig. 1B.xlsx]

## Sheet: Sheet1
males	Males
Strain	Strain			day 6	day7	day8	day9	day10	day11	day12	day13	day14	day15
him-5(e1490)	him-5(e1490)	exp1	percentage(%)	39.67	37.17	28.58	28.36	22.08	19.48	18.92	16.86	14.75	0
			total worm	121	113	140	134	154	154	148	89	61	30
		exp2	percentage(%)	39.26	35.84	36.22	29.27	21.19	16	8.52	7.84	8.57	0
			total worm	135	120	127	164	118	125	141	102	70	38
		exp3	percentage(%)	38.98	36.58	30.77	30.14	21.87	18.12	17.48	15.66	13.8	0
			total worm	136	175	117	146	128	127	103	83	58	34
			Averag±standard devision	39.30±0.34	36.52±0.66	31.86±3.93	29.26±0.89	21.71±0.46	18.13±1.86	14.97±5.64	13.45±4.90	12.37±3.33
daf-18(ok480);him-5(e1490)	daf-18(ok480);him-5(e1490)	exp1	percentage(%)	43.2	45.35	45.83	48.21	50	50.55	51.16	52.38	53.45	57.14
			total worm	250	269	96	112	102	91	86	63	58	35
		exp2	percentage(%)	44.44	42.65	42.67	43.06	43.25	46.23	47	51.03	53.58	54.35
			total worm	144	272	138	144	111	106	100	97	56	46
		exp3	percentage(%)	43.38	44.86	45.26	46.52	48.2	50	49.23	50.91	53.57	59.52
			total worm	136	185	93	86	83	76	65	55	56	42
			Averag±standard devision	43.67±0.67	44.29±1.43	44.58±1.64	45.93±2.63	47.15±3.5	48.93±2.35	49.13±2.08	51.44±0.82	53.53±0.07	57±2.59
