# Supplementary material for: Male sex determination maintains proteostasis and extends lifespan of daf-18/PTEN deficient C. elegans
Source: EMBO Rep. 2025 Jan 16;26(4):1084–113. doi: 10.1038/s44319-025-00368-x (PMC11850635; doi:10.1038/s44319-025-00368-x)
Supplement: Supplementary file 3 — Source data Fig. 1 [file 44319_2025_368_MOESM3_ESM.zip › Fig. 1 source data/1C/Fig. 1C.xlsx]

## Sheet: Sheet1
Strains				Mean life Span ±SEM（Days）	Maximum life Span(Days)	P value	N
him-5 (e1490)	Hermaphrodite		Exp 1	13.94±0.48	21		90	Fig.1c
			Exp 2	14.15±0.41	21		78
			Exp 3	15.00±0.55	23		92
daf-18 (ok480); him-5 (e1490)			Exp 1	10.90±0.42	17	9.83644e-06	96
			Exp 2	10.57±0.34	15	8.91252e-06	98
			Exp 3	9.78±01.02	14	7.99159e-06	89
