# Supplementary material for: Male sex determination maintains proteostasis and extends lifespan of daf-18/PTEN deficient C. elegans
Source: EMBO Rep. 2025 Jan 16;26(4):1084–113. doi: 10.1038/s44319-025-00368-x (PMC11850635; doi:10.1038/s44319-025-00368-x)
Supplement: Supplementary file 3 — Source data Fig. 1 [file 44319_2025_368_MOESM3_ESM.zip › Fig. 1 source data/1D/Fig. 1D.xlsx]

## Sheet: Sheet1
Strains				Mean life Span ±SEM（Days）	Maximum life Span(Days)	P value	N
him-5 (e1490)	Male		Exp 1	12.24±0.33	19		92	Fig.1d
			Exp 2	12.51±0.32	19		80
			Exp 3	12.97±0.37	20		77
daf-18 (ok480); him-5 (e1490)			Exp 1	13.84±0.56	22	0.00079	102
			Exp 2	13.56±0.32	22	0.041	94
			Exp 3	14.01±0.93	23	0.00087	101
