# Supplementary material for: Male sex determination maintains proteostasis and extends lifespan of daf-18/PTEN deficient C. elegans
Source: EMBO Rep. 2025 Jan 16;26(4):1084–113. doi: 10.1038/s44319-025-00368-x (PMC11850635; doi:10.1038/s44319-025-00368-x)
Supplement: Supplementary file 3 — Source data Fig. 1 [file 44319_2025_368_MOESM3_ESM.zip › Fig. 1 source data/1E/Fig. 1E.xlsx]

## Sheet: Sheet1
Strains			Mean life Span ±SEM（Days）	Maximum life Span(Days)	P value	N
him-5 (e1490)	Hermaphrodite	Exp 1	13.94±0.48	21		90	Fig.1e
		Exp 2	14.15±0.41	21		78
		Exp 3	15.00±0.55	23		92
	Male	Exp 1	12.24±0.33	19	0.00092	92
		Exp 2	12.51±0.32	19	0.00018	80
		Exp 3	12.97±0.37	20	0.00099	77
