# Supplementary material for: Male sex determination maintains proteostasis and extends lifespan of daf-18/PTEN deficient C. elegans
Source: EMBO Rep. 2025 Jan 16;26(4):1084–113. doi: 10.1038/s44319-025-00368-x (PMC11850635; doi:10.1038/s44319-025-00368-x)
Supplement: Supplementary file 3 — Source data Fig. 1 [file 44319_2025_368_MOESM3_ESM.zip › Fig. 1 source data/1F/Fig. 1F.xlsx]

## Sheet: Sheet1
Strains			Mean life Span ±SEM（Days）	Maximum life Span(Days)	P value	N
daf-18 (ok480); him-5 (e1490)	Hermaphrodite	Exp 1	10.90±0.42	17		96	Fig.1f
		Exp 2	10.57±0.34	15		98
		Exp 3	10.93±0.49	16		77
	Male	Exp 1	13.84±0.56	22	6.77517e-06	102
		Exp 2	13.56±0.32	22	6.35127e-06	94
		Exp 3	14.01±0.93	23	6.04392e-06	101
