# Supplementary material for: Male sex determination maintains proteostasis and extends lifespan of daf-18/PTEN deficient C. elegans
Source: EMBO Rep. 2025 Jan 16;26(4):1084–113. doi: 10.1038/s44319-025-00368-x (PMC11850635; doi:10.1038/s44319-025-00368-x)
Supplement: Supplementary file 4 — Source data Fig. 2 [file 44319_2025_368_MOESM4_ESM.zip]

Archive with 13 entries (6 files):
- Fig. 2 source data/
- Fig. 2 source data/2F/
- Fig. 2 source data/2F/Fig. 2F.xlsx
- Fig. 2 source data/2G/
- Fig. 2 source data/2G/Fig. 2G.xlsx
- Fig. 2 source data/2H/
- Fig. 2 source data/2H/Fig. 2H.xlsx
- Fig. 2 source data/2I/
- Fig. 2 source data/2I/Fig. 2I.xlsx
- Fig. 2 source data/2J/
- Fig. 2 source data/2J/Fig. 2J.xlsx
- Fig. 2 source data/2K/
- Fig. 2 source data/2K/Fig. 2K.xlsx
