# Supplementary material for: Male sex determination maintains proteostasis and extends lifespan of daf-18/PTEN deficient C. elegans
Source: EMBO Rep. 2025 Jan 16;26(4):1084–113. doi: 10.1038/s44319-025-00368-x (PMC11850635; doi:10.1038/s44319-025-00368-x)
Supplement: Supplementary file 4 — Source data Fig. 2 [file 44319_2025_368_MOESM4_ESM.zip › Fig. 2 source data/2F/Fig. 2F.xlsx]

## Sheet: Sheet1
	him-5(e1490);daf-18(ok480);control
		day 6	day7	day8	day9	day10	day11	day12	day13	day14	day15
exp1	percentage(%)	48.72	49.28	49.44	53.06	53.85	54.84	56.76	60	62.26	62.5
	total worm	39	69	89	98	52	31	37	25	53	40
exp2	percentage(%)	45.24	45.76	46.43	46.84	48.78	49.25	52.38	54.22	54.35	55.1
	total worm	42	59	56	79	41	67	42	83	46	98
exp3	percentage(%)	46.97	47.53	47.94	50.01	51.32	52.05	54.58	57.12	58.31	58.81
	total worm	65	39	48	61	39	44	52	71	68	65
	Average	46.9767	47.5233	47.9367	49.97	51.3167	52.0467	54.5733	57.1133	58.3067	58.8033
	SD	1.74001	1.76001	1.505	3.11019	2.535	2.795	2.19001	2.89001	3.955	3.7
	him-5(e1490);daf-18(ok480);unc-23 RNAi
exp1	percentage(%)	36.84	35.56	35.29	34.72	32.84	32.81	31.71	31.03	28.57	16.67
	total worm	38	45	51	72	67	64	41	29	49	30
exp2	percentage(%)	40	36.36	35.71	35.71	35.56	35	34.29	34	29.09	27.5
	total worm	65	55	98	42	45	40	35	100	55	40
exp3	percentage(%)	38.43	35.95	35.51	35.22	34.21	33.89	33.01	32.52	28.82	22.09
	total worm	53	39	41	38	68	75	46	49	58	62
	Average	38.4233	35.9567	35.5033	35.2167	34.2033	33.9	33.0033	32.5167	28.8267	22.0867
	SD	1.58001	0.400042	0.210079	0.495008	1.36001	1.09503	1.29001	1.485	0.260064	5.415
