# Supplementary material for: Male sex determination maintains proteostasis and extends lifespan of daf-18/PTEN deficient C. elegans
Source: EMBO Rep. 2025 Jan 16;26(4):1084–113. doi: 10.1038/s44319-025-00368-x (PMC11850635; doi:10.1038/s44319-025-00368-x)
Supplement: Supplementary file 4 — Source data Fig. 2 [file 44319_2025_368_MOESM4_ESM.zip › Fig. 2 source data/2G/Fig. 2G.xlsx]

## Sheet: Sheet1
		him-5(e1490);daf-18(ok480);control
			day 6	day7	day8	day9	day10	day11	day12	day13	day14	day15
	exp1	percentage(%)	54.76	54.24	53.57	53.16	51.22	50.75	47.62	45.78	45.65	44.9
		total worm	42	59	56	79	41	67	42	83	46	98
	exp2	percentage(%)	51.28	50.72	50.56	46.94	46.15	45.16	43.24	40	37.74	37.5
		total worm	39	69	89	98	52	31	37	50	53	40
	exp3	percentage(%)	52.25	52.47	52.07	50.04	48.69	47.96	45.44	42.9	41.7	41.21
		total worm	65	52	45	48	49	71	76	63	39	81
		Average	52.7633	52.4767	52.0667	50.0467	48.6867	47.9567	45.4333	42.8933	41.6967	41.2033
		SD	1.79589	1.76001	1.505	3.11001	2.535	2.795	2.19001	2.89001	3.955	3.7
		him-5(e1490);daf-18(ok480);unc-23 (oe)
	exp1	percentage(%)	54.57	54.86	53.63	55.3	55.4	61.46	57.32	58.02	58.55	61.03
		total worm	65	48	39	35	62	61	48	57	69	71
	exp2	percentage(%)	54.81	55.15	55.98	56.31	57.21	57.89	58.31	59.64	60.12	62.38
		total worm	38	56	64	68	61	47	48	45	39	36
	exp3	percentage(%)	55.06	55.45	58.32	57.42	59.22	54.31	59.29	61.27	61.68	63.75
		total worm	84	66	72	71	36	37	58	62	67	49
		Average	54.8133	55.1533	55.9767	56.3433	57.2767	57.8867	58.3067	59.6433	60.1167	62.3867
		SD	0.245017	0.295014	2.345	1.06039	1.91087	3.575	0.985004	1.625	1.565	1.36001
