# Supplementary material for: Male sex determination maintains proteostasis and extends lifespan of daf-18/PTEN deficient C. elegans
Source: EMBO Rep. 2025 Jan 16;26(4):1084–113. doi: 10.1038/s44319-025-00368-x (PMC11850635; doi:10.1038/s44319-025-00368-x)
Supplement: Supplementary file 4 — Source data Fig. 2 [file 44319_2025_368_MOESM4_ESM.zip › Fig. 2 source data/2H/Fig. 2H.xlsx]

## Sheet: Sheet1
	Strains				Mean life Span ±SEM（Days）	Maximum life Span(Days)	P value	N
	daf-18 (ok480); him-5 (e1490)	Hermaphrodite	L2528	Exp 1	11.01±0.12	15		75	Fig.2h
				Exp 2	10.97±0.57	14		104
				Exp 3	10.78±0.45	14		99
			unc-23(oe)	Exp 1	13.89±0.74	16	4e-05	75
				Exp 2	13.41±0.23	17	4e-05	97
				Exp 3	12.76±0.97	16	3e-05	83
