# Supplementary material for: Male sex determination maintains proteostasis and extends lifespan of daf-18/PTEN deficient C. elegans
Source: EMBO Rep. 2025 Jan 16;26(4):1084–113. doi: 10.1038/s44319-025-00368-x (PMC11850635; doi:10.1038/s44319-025-00368-x)
Supplement: Supplementary file 4 — Source data Fig. 2 [file 44319_2025_368_MOESM4_ESM.zip › Fig. 2 source data/2I/Fig. 2I.xlsx]

## Sheet: Sheet1
	Strains				Mean life Span ±SEM（Days）	Maximum life Span(Days)	P value	N
	daf-18 (ok480); him-5 (e1490)	Hermaphrodite	L4440	Exp 1	10.29±0.32	16		96	Fig.2i
			RNAi	Exp 2	10.57±0.35	16		92
				Exp 3	10.49±0.27	15		107
			unc-23	Exp 1	10.90±0.42	17	0.46356	96
			RNAi	Exp 2	10.54±0.35	15	0.61623	90
				Exp 3	11.08±0.39	16	0.14969	92
