# Supplementary material for: Male sex determination maintains proteostasis and extends lifespan of daf-18/PTEN deficient C. elegans
Source: EMBO Rep. 2025 Jan 16;26(4):1084–113. doi: 10.1038/s44319-025-00368-x (PMC11850635; doi:10.1038/s44319-025-00368-x)
Supplement: Supplementary file 4 — Source data Fig. 2 [file 44319_2025_368_MOESM4_ESM.zip › Fig. 2 source data/2J/Fig. 2J.xlsx]

## Sheet: Sheet1
Strains				Mean life Span ±SEM（Days）	Maximum life Span(Days)	P value	N
daf-18 (ok480); him-5 (e1490)	Male	L4440	Exp 1	12.70±0.33	23		106	Fig.2j
		RNAi	Exp 2	12.26±0.42	20		82
			Exp 3	12.29±0.36	22		70
		unc-23	Exp 1	10.85±0.38	16	0.035	92
		RNAi	Exp 2	10.84±0.36	15	0.00036	90
			Exp 3	11.32±0.37	17	0.011	88
