# Supplementary material for: Male sex determination maintains proteostasis and extends lifespan of daf-18/PTEN deficient C. elegans
Source: EMBO Rep. 2025 Jan 16;26(4):1084–113. doi: 10.1038/s44319-025-00368-x (PMC11850635; doi:10.1038/s44319-025-00368-x)
Supplement: Supplementary file 4 — Source data Fig. 2 [file 44319_2025_368_MOESM4_ESM.zip › Fig. 2 source data/2K/Fig. 2K.xlsx]

## Sheet: Sheet1
Strains				Mean life Span ±SEM（Days）	Maximum life Span(Days)	P value	N
daf-18 (ok480); him-5 (e1490)	Male	unc-23 RNAi	Exp 1	10.85±0.38	16		92	Fig.2k
			Exp 2	10.84±0.36	15		90
			Exp 3	11.32±0.37	17		88
	Hermaphrodite	unc-23 RNAi	Exp 1	10.90±0.42	17	0.57242	96
			Exp 2	10.54±0.35	15	0.37971	90
			Exp 3	11.08±0.39	16	0.31619	92
