# Supplementary material for: Male sex determination maintains proteostasis and extends lifespan of daf-18/PTEN deficient C. elegans
Source: EMBO Rep. 2025 Jan 16;26(4):1084–113. doi: 10.1038/s44319-025-00368-x (PMC11850635; doi:10.1038/s44319-025-00368-x)
Supplement: Supplementary file 5 — Source data Fig. 3 [file 44319_2025_368_MOESM5_ESM.zip]

Archive with 37 entries (26 files):
- Fig. 3 source data/
- Fig. 3 source data/3A/
- Fig. 3 source data/3A/3A.xlsx
- Fig. 3 source data/3A/control,.tif
- Fig. 3 source data/3A/control.tif
- Fig. 3 source data/3A/daf-18(ok480);control,.tif
- Fig. 3 source data/3A/daf-18(ok480);control.tif
- Fig. 3 source data/3A/daf-18(ok480);unc-23 RNAi,.tif
- Fig. 3 source data/3A/daf-18(ok480);unc-23 RNAi.tif
- Fig. 3 source data/3A/unc-23 RNAi,.tif
- Fig. 3 source data/3A/unc-23 RNAi.tif
- Fig. 3 source data/3B/
- Fig. 3 source data/3B/3B.xlsx
- Fig. 3 source data/3C/
- Fig. 3 source data/3C/3C.xlsx
- Fig. 3 source data/3D/
- Fig. 3 source data/3D/3D.xlsx
- Fig. 3 source data/3E/
- Fig. 3 source data/3E/3E.xlsx
- Fig. 3 source data/3F/
- Fig. 3 source data/3F/3F.xlsx
- Fig. 3 source data/3G/
- Fig. 3 source data/3G/3G.xlsx
- Fig. 3 source data/3G/Fig.3G-Total Ub.png
- Fig. 3 source data/3G/Fig.3G-tubulin.png
- Fig. 3 source data/3H/
- Fig. 3 source data/3H/3H.xlsx
- Fig. 3 source data/3H/Fig.3H-k48.png
- Fig. 3 source data/3H/Fig.3H-tubulin.png
- Fig. 3 source data/3I/
- Fig. 3 source data/3I/3I.xlsx
- Fig. 3 source data/3I/Fig. 3I- Total Ub.png
- Fig. 3 source data/3I/Fig. 3I- tubulin.png
- Fig. 3 source data/3J/
- Fig. 3 source data/3J/3J.xlsx
- Fig. 3 source data/3J/Fig.3J-k48.png
- Fig. 3 source data/3J/Fig.3J-tubulin.png
