# Supplementary material for: Male sex determination maintains proteostasis and extends lifespan of daf-18/PTEN deficient C. elegans
Source: EMBO Rep. 2025 Jan 16;26(4):1084–113. doi: 10.1038/s44319-025-00368-x (PMC11850635; doi:10.1038/s44319-025-00368-x)
Supplement: Supplementary file 5 — Source data Fig. 3 [file 44319_2025_368_MOESM5_ESM.zip › Fig. 3 source data/3A/3A.xlsx]

## Sheet: Sheet1
	Fold change
sample	Control hermaphrodites	unc-23 RNAi hermaphrodites	daf-18(ok480); Control hermaphrodites	daf-18(ok480); unc-23 RNAi hermaphrodites
1	0.853	0.847	1.801	1.168
2	0.81	0.855	1.85	2.199
3	0.853	0.866	1.851	3.418
4	0.828	0.879	2.202	5.604
5	0.85	0.884	2.539	3.613
6	0.882	0.931	2.543	2.781
7	0.921	0.972	2.556	5.786
8	0.927	1.096	2.564	4.854
9	0.914	1.096	2.58	1.881
10	0.931	1.126	2.589	1.956
11	0.995	1.131	2.648	1.971
12	1.031	1.139	2.676	2.213
13	1.059	1.151	2.678	2.238
14	1.073	1.164	3.019	2.24
15	1.073	1.177	3.042	2.268
16	0.772	1.19	3.061	2.386
17	0.778	1.217	3.061	2.399
18	0.782	1.218	3.075	2.42
19	0.788	1.267	3.075	2.478
20	0.839	1.278	3.11	2.486
21	0.839	1.28	3.22	2.513
22	0.843	1.284	3.236	2.528
23	0.852	1.3	3.487	2.535
24	0.862	1.302	3.718	2.541
25	0.864	1.312	3.798	2.67
26	0.893	1.338	3.817	2.678
27	0.91	1.407	3.868	2.678
28	1.028	1.422	4.084	2.678
29	1.032	1.424	4.294	2.71
30	1.046	1.436	4.413	2.713
31	1.055	1.436	4.465	2.804
32	1.064	1.436	4.851	2.804
33	1.092	1.438	4.93	2.813
34	1.068	1.447	5.001	2.844
35	1.14	1.461	5.042	2.858
36	1.184	1.469	5.343	2.915
37	1.208	1.496	5.437	2.959
38	1.208	1.497	5.448	3.019
39	1.24	1.513		3.019
40	1.274	1.522		3.275
41	1.28	1.525		3.397
42	1.28	1.547		3.444
43	1.374	1.55		4.218
44	1.407	1.551		4.304
45		1.587		4.359
46		1.588		4.379
47		1.588		4.404
48		1.62		4.781
49		1.673
50		1.687
51		1.745
52		1.759
53		1.76
54		1.804
55		1.841
56		1.841
57		1.882
58		1.89
59		1.91
60		1.925
61		1.941
62		2.011
63		2.122
