# Supplementary material for: Male sex determination maintains proteostasis and extends lifespan of daf-18/PTEN deficient C. elegans
Source: EMBO Rep. 2025 Jan 16;26(4):1084–113. doi: 10.1038/s44319-025-00368-x (PMC11850635; doi:10.1038/s44319-025-00368-x)
Supplement: Supplementary file 5 — Source data Fig. 3 [file 44319_2025_368_MOESM5_ESM.zip › Fig. 3 source data/3B/3B.xlsx]

## Sheet: Sheet1
	Fold change
sample	Control males	unc-23 RNAi males	daf-18(ok480); Control males	daf-18(ok480); unc-23 RNAi males
1	0.738	0.917	1.0742	1.233
2	0.801	1.132	0.7423	1.478
3	0.803	1.156	0.7448	1.483
4	0.825	1.158	0.747	1.489
5	0.846	1.159	0.7481	1.492
6	0.846	1.161	0.8507	1.517
7	0.876	1.183	0.8559	1.535
8	0.877	1.191	0.856	1.541
9	0.921	1.233	0.9564	1.547
10	0.924	1.243	0.9567	1.647
11	0.946	1.244	0.9587	1.678
12	0.95	1.247	0.9594	1.7
13	0.953	1.249	0.9598	1.702
14	0.973	1.253	0.9598	1.704
15	0.974	1.266	0.9622	1.712
16	1.002	1.271	1.0624	1.727
17	1.003	1.287	1.0645	1.739
18	1.018	1.296	1.0647	1.745
19	1.023	1.307	1.0665	1.749
20	1.053	1.312	1.0667	1.763
21	1.091	1.314	1.0677	1.768
22	1.114	1.322	1.0683	1.768
23	1.119	1.356	0.984	1.769
24	1.13	1.363	0.9708	1.777
25	1.13	1.356	0.9713	1.779
26	1.143	1.356	0.9715	1.796
27	1.145	1.357	0.9717	1.804
28	1.156	1.385	0.9719	1.811
29	1.17	1.393	0.721	1.82
30	1.188	1.419	0.9728	1.826
31	1.262	1.446	0.9735	1.848
32		1.452	0.9749	1.854
33		1.463	1.075	1.875
34		1.47	1.0754	1.884
35		1.472	1.076	1.924
36		1.365	1.0776	1.926
37		1.396	0.778	2.083
38		1.402	1.0792	2.097
39		1.429	0.802	2.148
40		1.434	0.817	2.163
41		1.434	0.818	2.287
42		1.457	0.821	2.306
43		1.466	0.839	2.335
44		1.487	0.851	2.338
45		1.497	0.857	2.494
46		1.578	0.863	2.531
47		1.586	0.924	2.638
48			0.943	2.664
49			0.946	2.707
50			0.97	2.724
51			1.006	2.837
52			1.01	2.873
53			1.026	2.901
54			1.252	2.963
55				3.36
