# Supplementary material for: Male sex determination maintains proteostasis and extends lifespan of daf-18/PTEN deficient C. elegans
Source: EMBO Rep. 2025 Jan 16;26(4):1084–113. doi: 10.1038/s44319-025-00368-x (PMC11850635; doi:10.1038/s44319-025-00368-x)
Supplement: Supplementary file 5 — Source data Fig. 3 [file 44319_2025_368_MOESM5_ESM.zip › Fig. 3 source data/3C/3C.xlsx]

## Sheet: Sheet1
User: cell signal T
Path: C:\Program Files (x86)\BMG\CLARIOstar\SIGNAL CELL\Data
Test ID: 420
Test Name: NEW TEST11
Fluorescence (FI) spectrum
Raw Data (Em Spectrum); 600.0 nm
control	unc-23	daf-18	daf-18;unc-23	Blank
54651	41245	52021	42912	12021
35283	39436	46197	47974	14605
27831	39168	58515	53154	11367
