# Supplementary material for: Male sex determination maintains proteostasis and extends lifespan of daf-18/PTEN deficient C. elegans
Source: EMBO Rep. 2025 Jan 16;26(4):1084–113. doi: 10.1038/s44319-025-00368-x (PMC11850635; doi:10.1038/s44319-025-00368-x)
Supplement: Supplementary file 5 — Source data Fig. 3 [file 44319_2025_368_MOESM5_ESM.zip › Fig. 3 source data/3E/3E.xlsx]

## Sheet: Sheet1
Fluorescence (FI) spectrum
Raw Data (Em Spectrum); 600.0 nm
control	unc-23	daf-18	daf-18;unc-23	blank
78751	87858	86538	125310	7572
91474	101335	106660	104852	8678
88233	102870	80110	125835	10257
