# Supplementary material for: Male sex determination maintains proteostasis and extends lifespan of daf-18/PTEN deficient C. elegans
Source: EMBO Rep. 2025 Jan 16;26(4):1084–113. doi: 10.1038/s44319-025-00368-x (PMC11850635; doi:10.1038/s44319-025-00368-x)
Supplement: Supplementary file 5 — Source data Fig. 3 [file 44319_2025_368_MOESM5_ESM.zip › Fig. 3 source data/3F/3F.xlsx]

## Sheet: Sheet1
	Fold change
	Control	unc-23 RNAi	daf-18(ok480);Control	daf-18(ok480);unc-23 RNAi
Experiment 1	1	1.3544	1.09888	1.59122
Experiment 2	1	1.4078	0.96047	1.34625
Experiment 3	1	1.16589	0.907937	1.42617
