# Supplementary material for: Male sex determination maintains proteostasis and extends lifespan of daf-18/PTEN deficient C. elegans
Source: EMBO Rep. 2025 Jan 16;26(4):1084–113. doi: 10.1038/s44319-025-00368-x (PMC11850635; doi:10.1038/s44319-025-00368-x)
Supplement: Supplementary file 5 — Source data Fig. 3 [file 44319_2025_368_MOESM5_ESM.zip › Fig. 3 source data/3J/3J.xlsx]

## Sheet: Sheet1
			Relative fold change
			Exp 1	Exp2	Exp3	P value
K48 linked proteins	Males	him-5 (e1490) control	1	1	1		Fig. 3.j
		him-5 (e1490); unc-23 RNAi	0.71	0.78	0.61	0.00369
		daf-18(ok480); him-5 (e1490) control	2.12	1.65	1.89	0.00283
		daf-18(ok480); him-5 (e1490);unc-23 RNAi	0.79	0.73	0.4	vs
						daf-18(ok480); him-5(e1490)
						0.00237
