# Supplementary material for: Male sex determination maintains proteostasis and extends lifespan of daf-18/PTEN deficient C. elegans
Source: EMBO Rep. 2025 Jan 16;26(4):1084–113. doi: 10.1038/s44319-025-00368-x (PMC11850635; doi:10.1038/s44319-025-00368-x)
Supplement: Supplementary file 7 — Source data Fig. 3 [file 44319_2025_368_MOESM7_ESM.zip]

Archive with 5 entries (4 files):
- Fig.3B source figure part 2/
- Fig.3B source figure part 2/daf-18(ok480);unc-23 RNAi,.tif
- Fig.3B source figure part 2/daf-18(ok480);unc-23 RNAi.tif
- Fig.3B source figure part 2/unc-23 RNAi,.tif
- Fig.3B source figure part 2/unc-23 RNAi.tif
