# Supplementary material for: Male sex determination maintains proteostasis and extends lifespan of daf-18/PTEN deficient C. elegans
Source: EMBO Rep. 2025 Jan 16;26(4):1084–113. doi: 10.1038/s44319-025-00368-x (PMC11850635; doi:10.1038/s44319-025-00368-x)
Supplement: Supplementary file 8 — Source data Fig. 4 [file 44319_2025_368_MOESM8_ESM.zip]

Archive with 2 entries (1 files):
- Fig. 4 source data/
- Fig. 4 source data/4A-I.xlsx
