# Supplementary material for: Male sex determination maintains proteostasis and extends lifespan of daf-18/PTEN deficient C. elegans
Source: EMBO Rep. 2025 Jan 16;26(4):1084–113. doi: 10.1038/s44319-025-00368-x (PMC11850635; doi:10.1038/s44319-025-00368-x)
Supplement: Supplementary file 8 — Source data Fig. 4 [file 44319_2025_368_MOESM8_ESM.zip › Fig. 4 source data/4A-I.xlsx]

## Sheet: Fig.4A-I
Strains				Mean life Span ±SEM（Days）	Maximum life Span(Days)	P value	N
him-5 (e1490)	Hermaphrodite		Exp 1	15.03±0.12	23		76	Fig.4a
			Exp 2	14.78±0.31	23		90
			Exp 3	14.96±0.11	22		85
	Male		Exp 1	13.01±0.14	20	0.00073	92
			Exp 2	12.74±0.74	19	0.00071	101
			Exp 3	12.69±0.51	19	0.00021	62
daf-16(mu86); him-5 (e1490)	Hermaphrodite		Exp 1	11.09±0.09	17		77
			Exp 2	10.73±0.25	16		81
			Exp 3	11.18±0.22	17		91
	Male		Exp 1	8.73±0.52	15	0.00085	92
			Exp 2	9.01±0.07	16	0.00456	103
			Exp 3	8.41±0.19	15	0.00361	69
skn-1(zu67); him-5 (e1490)	Hermaphrodite		Exp 1	10.94±0.77	17		71	Fig.4b
			Exp 2	10.12±0.09	17		77
			Exp 3	9.94±0.21	16		60
	Male		Exp 1	8.24±0.37	15	0.00084	85
			Exp 2	8.74±0.19	15	0.00078	91
			Exp 3	9.15±0.37	16	0.04632	62
hsf-1(sy441); him-5 (e1490)	Hermaphrodite		Exp 1	6.11±0.44	14		90	Fig.4d
			Exp 2	6.91±0.18	14		65
			Exp 3	6.17±0.76	14		62
	Male		Exp 1	5.24±0.13	12	0.00089	60
			Exp 2	5.01±0.26	12	0.00097	71
			Exp 3	5.54±0.15	12	0.00458	79
pqm-1(ok485); him-5 (e1490)	Hermaphrodite		Exp 1	14.98±0.06	21		80	Fig.4c
			Exp 2	15.04±0.18	22		71
			Exp 3	14.77±0.22	21		66
	Male		Exp 1	13.24±0.33	19	0.00077	94
			Exp 2	13.75±0.17	20	0.00075	66
			Exp 3	12.88±0.03	19	0.00088	59
daf-18(ok480); him-5 (e1490)	Male	L2528	Exp 1	14.38±0.31	21		94
			Exp 2	14.28±0.17	21		76
			Exp 3	15.57±0.06	22		101
		daf-18 genomic	Exp 1	13.11±0.03	20	0.00024	88	Fig.4e
			Exp 2	12.57±0.11	19	0.00032	90
			Exp 3	12.75±0.17	19	0.00019	77
		daf-18 G174E	Exp 1	11.71±0.08	18	0.0002	68	Fig.4f
			Exp 2	11.21±0.15	18	0.0002	65
			Exp 3	12.04±0.34	19	0.00028	76
		daf-18 D137A	Exp 1	15.77±0.22	22	0.82277	69	Fig.4g
			Exp 2	14.94±0.07	21	0.36949	86
			Exp 3	15.14±0.43	22	0.61042	91
daf-18(ok480); him-5 (e1490)	Male		Exp 1	15.24±0.13	22		68
			Exp 2	15.37±0.29	22		66
			Exp 3	15.01±0.72	21		79
daf-18(G174E); him-5 (e1490)			Exp 1	12.04±0.15	19	0.00076	90	Fig.4h
			Exp 2	11.93±0.17	18	0.00014	85
			Exp 3	11.78±0.39	17	0.00066	84
daf-18(D137A); him-5 (e1490)			Exp 1	15.19±0.85	22	0.58688	69	Fig.4i
			Exp 2	15.12±0.74	22	0.99443	75
			Exp 3	15.07±0.21	21	0.94046	71
