# Supplementary material for: Male sex determination maintains proteostasis and extends lifespan of daf-18/PTEN deficient C. elegans
Source: EMBO Rep. 2025 Jan 16;26(4):1084–113. doi: 10.1038/s44319-025-00368-x (PMC11850635; doi:10.1038/s44319-025-00368-x)
Supplement: Supplementary file 9 — Source data Fig. 5 [file 44319_2025_368_MOESM9_ESM.zip]

Archive with 39 entries (26 files):
- Fig. 5 source data/
- Fig. 5 source data/5A/
- Fig. 5 source data/5A/5A.xlsx
- Fig. 5 source data/5B/
- Fig. 5 source data/5B/5B.xlsx
- Fig. 5 source data/5C/
- Fig. 5 source data/5C/5C.xlsx
- Fig. 5 source data/5D/
- Fig. 5 source data/5D/5D.xlsx
- Fig. 5 source data/5E/
- Fig. 5 source data/5E/5E.xlsx
- Fig. 5 source data/5F/
- Fig. 5 source data/5F/Fig.5F- a beta.png
- Fig. 5 source data/5F/Fig.5F-tubulin.png
- Fig. 5 source data/5G/
- Fig. 5 source data/5G/Fig.5G-a beta.png
- Fig. 5 source data/5G/Fig.5G-tubulin.png
- Fig. 5 source data/5H/
- Fig. 5 source data/5H/5H.xlsx
- Fig. 5 source data/5H/control+50 uM MG132.jpg
- Fig. 5 source data/5H/control.jpg
- Fig. 5 source data/5H/daf-18(D137A)+50uM MG132.jpg
- Fig. 5 source data/5H/daf-18(D137A).jpg
- Fig. 5 source data/5H/daf-18(D137A);unc-23 RNAi.jpg
- Fig. 5 source data/5H/unc-23 RNAi.jpg
- Fig. 5 source data/5I/
- Fig. 5 source data/5I/5I.xlsx
- Fig. 5 source data/5I/control + 50uM MG132.jpg
- Fig. 5 source data/5I/Control.jpg
- Fig. 5 source data/5I/daf-18(D137A)+50 uM MG132.jpg
- Fig. 5 source data/5I/daf-18(D137A).jpg
- Fig. 5 source data/5I/daf-18(D137A);unc-23 RNAi.jpg
- Fig. 5 source data/5I/unc-23 RNAi.jpg
- Fig. 5 source data/5J/
- Fig. 5 source data/5J/5J.xlsx
- Fig. 5 source data/5K/
- Fig. 5 source data/5K/5K.xlsx
- Fig. 5 source data/5L-M/
- Fig. 5 source data/5L-M/5L-M.xlsx
