# Supplementary material for: Male sex determination maintains proteostasis and extends lifespan of daf-18/PTEN deficient C. elegans
Source: EMBO Rep. 2025 Jan 16;26(4):1084–113. doi: 10.1038/s44319-025-00368-x (PMC11850635; doi:10.1038/s44319-025-00368-x)
Supplement: Supplementary file 9 — Source data Fig. 5 [file 44319_2025_368_MOESM9_ESM.zip › Fig. 5 source data/5A/5A.xlsx]

## Sheet: Sheet1
	Log2 fold change
	daf-18(D137A)
	Males	Hermaphrodities
exp1	1.98	-1.78
exp2	2.31	-2.12
exp3	2.04	-2.06
