# Supplementary material for: Male sex determination maintains proteostasis and extends lifespan of daf-18/PTEN deficient C. elegans
Source: EMBO Rep. 2025 Jan 16;26(4):1084–113. doi: 10.1038/s44319-025-00368-x (PMC11850635; doi:10.1038/s44319-025-00368-x)
Supplement: Supplementary file 9 — Source data Fig. 5 [file 44319_2025_368_MOESM9_ESM.zip › Fig. 5 source data/5B/5B.xlsx]

## Sheet: Sheet1
Chymotrypsin-like proteasome activity	hermaphrodities
	Control	Control+50 μM MG132	unc-23 RNAi	daf-18(D137A)	daf-18(D137A);unc-23 RNAi	daf-18(D137A)+50 μM MG132
exp1	0.98	0.34	0.75	0.77	0.76	0.35
exp2	1.01	0.28	0.71	0.74	0.75	0.27
exp3	1.11	0.19	0.57	0.68	0.65	0.37
