# Supplementary material for: Male sex determination maintains proteostasis and extends lifespan of daf-18/PTEN deficient C. elegans
Source: EMBO Rep. 2025 Jan 16;26(4):1084–113. doi: 10.1038/s44319-025-00368-x (PMC11850635; doi:10.1038/s44319-025-00368-x)
Supplement: Supplementary file 9 — Source data Fig. 5 [file 44319_2025_368_MOESM9_ESM.zip › Fig. 5 source data/5C/5C.xlsx]

## Sheet: Sheet1
Chymotrypsin-like proteasome activity	males
	Control	Control+50 μM MG132	unc-23 RNAi	daf-18(D137A)	daf-18(D137A);unc-23 RNAi	daf-18(D137A)+50 μM MG132
exp1	0.93	0.31	0.75	1.65	0.78	0.29
exp2	1.14	0.26	0.81	1.49	0.69	0.19
exp3	1.05	0.25	0.73	1.7	0.74	0.21
