# Supplementary material for: Male sex determination maintains proteostasis and extends lifespan of daf-18/PTEN deficient C. elegans
Source: EMBO Rep. 2025 Jan 16;26(4):1084–113. doi: 10.1038/s44319-025-00368-x (PMC11850635; doi:10.1038/s44319-025-00368-x)
Supplement: Supplementary file 9 — Source data Fig. 5 [file 44319_2025_368_MOESM9_ESM.zip › Fig. 5 source data/5E/5E.xlsx]

## Sheet: Sheet1
Paralysis(%)
	males
	Control	Control+50 μM MG132	unc-23 RNAi	daf-18(D137A)	daf-18(D137A);unc-23 RNAi	daf-18(D137A)+50 μM MG132
exp1	33.3333	73.3333	60	20	66.6667	66.6667
exp2	36.6667	63.3333	56.6667	16.6667	60	80
exp3	40	76.6667	66.6667	23.3333	53.3333	70
