# Supplementary material for: Male sex determination maintains proteostasis and extends lifespan of daf-18/PTEN deficient C. elegans
Source: EMBO Rep. 2025 Jan 16;26(4):1084–113. doi: 10.1038/s44319-025-00368-x (PMC11850635; doi:10.1038/s44319-025-00368-x)
Supplement: Supplementary file 9 — Source data Fig. 5 [file 44319_2025_368_MOESM9_ESM.zip › Fig. 5 source data/5H/5H.xlsx]

## Sheet: Sheet1
Number of inclusion per worm	hermaphrodites
	Control	Control+50 μM MG132	unc-23 RNAi	daf-18(D137A)	daf-18(D137A);unc-23 RNAi	daf-18(D137A)+50 μM MG132
	12	34	30	21	20	28
	10	32	26	20	20	30
	11	30	25	20	20	28
	9	28	24	20	20	29
	8	29	21	20	20	27
	10	27	21	20	21	31
	11	30	23	21	22	30
	12	30	20	19	21	27
	11	30	20	18	21	28
	13	31	18	22	20	29
	14	29	19	23	18	24
	15	25	20	21	19	28
	10	24	21	20	21	24
	11	27	23	21	20	26
	11	28	24	28	17	23
	12	26	30	24	23	27
	12	21	28	25	25	24
	13	29	29	26	26	25
	15	30	27	20	24	21
	9	31	25	21	28	26
	11	35	26	18	20	24
	10	20	24	19	21	25
	12	19	21	20	22	27
	14	20	20	17	20	28
	13	21	19	20	20	21
	10	18	18	27	21	23
	10	20	19	21	22	30
	10	25	20	20	18	33
	9	22	21	20	17	34
	10	24	22	20	19	31
