# Supplementary material for: Male sex determination maintains proteostasis and extends lifespan of daf-18/PTEN deficient C. elegans
Source: EMBO Rep. 2025 Jan 16;26(4):1084–113. doi: 10.1038/s44319-025-00368-x (PMC11850635; doi:10.1038/s44319-025-00368-x)
Supplement: Supplementary file 9 — Source data Fig. 5 [file 44319_2025_368_MOESM9_ESM.zip › Fig. 5 source data/5I/5I.xlsx]

## Sheet: Sheet1
Number of inclusion per worm	males
	Control	Control+50 μM MG132	unc-23 RNAi	daf-18(D137A)	daf-18(D137A);unc-23 RNAi	daf-18(D137A)+50 μM MG132
	12	34	35	10	30	34
	10	32	32	9	30	32
	11	30	33	11	31	32
	10	30	32	10	33	30
	11	31	29	10	35	30
	10	38	28	11	30	31
	11	30	27	12	28	30
	12	30	30	14	29	30
	12	30	25	11	27	28
	13	31	28	12	30	33
	14	29	26	12	28	35
	15	30	27	6	27	28
	10	31	30	13	29	30
	11	27	28	12	30	30
	11	28	29	10	27	32
	12	30	30	11	27	34
	12	30	28	14	30	32
	13	29	29	12	30	31
	15	30	27	12	31	30
	13	31	25	13	35	29
	15	35	26	8	32	34
	10	30	24	10	30	30
	12	33	30	9	31	33
	14	30	24	11	31	28
	13	31	29	10	30	31
	11	32	25	12	28	33
	12	32	26	8	29	30
	14	32	27	9	28	33
	15	32	30	10	27	30
	10	30	28	11	26	31
