# Supplementary material for: Male sex determination maintains proteostasis and extends lifespan of daf-18/PTEN deficient C. elegans
Source: EMBO Rep. 2025 Jan 16;26(4):1084–113. doi: 10.1038/s44319-025-00368-x (PMC11850635; doi:10.1038/s44319-025-00368-x)
Supplement: Supplementary file 9 — Source data Fig. 5 [file 44319_2025_368_MOESM9_ESM.zip › Fig. 5 source data/5J/5J.xlsx]

## Sheet: Sheet1
Bodybends(60s)	hermaphrodites
	Control	Control+50 μM MG132	unc-23 RNAi	daf-18(D137A)	daf-18(D137A);unc-23 RNAi	daf-18(D137A)+50 μM MG132
	22	11	15	14	15	11
	21	10	16	15	14	12
	21	15	14	16	14	13
	20	10	13	14	14	11
	18	11	14	13	14	11
	19	12	15	15	15	12
	21	10	16	16	16	11
	23	9	14	14	16	11
	20	8	12	13	16	13
	22	11	13	13	13	10
	20	10	17	17	14	10
	20	11	15	15	15	10
	21	12	14	13	14	14
	21	14	14	14	13	10
	20	10	14	14	13	11
	20	15	14	15	14	12
	21	10	16	16	13	10
	22	11	13	13	11	11
	23	10	14	14	13	13
	20	10	15	12	14	9
	21	10	17	14	15	10
	24	10	16	11	15	13
	21	11	13	15	15	11
	20	12	14	16	16	12
	21	12	15	14	17	11
	19	12	13	17	15	10
	18	11	15	13	16	10
	20	10	14	15	15	9
	14	10	15	14	16	11
	16	11	15	16	15	13
						12
