# Supplementary material for: Male sex determination maintains proteostasis and extends lifespan of daf-18/PTEN deficient C. elegans
Source: EMBO Rep. 2025 Jan 16;26(4):1084–113. doi: 10.1038/s44319-025-00368-x (PMC11850635; doi:10.1038/s44319-025-00368-x)
Supplement: Supplementary file 9 — Source data Fig. 5 [file 44319_2025_368_MOESM9_ESM.zip › Fig. 5 source data/5K/5K.xlsx]

## Sheet: Sheet1
Bodybends(60s)	males
	Control	Control+50 μM MG132	unc-23 RNAi	daf-18(D137A)	daf-18(D137A);unc-23 RNAi	daf-18(D137A)+50 μM MG132
	18	10	15	21	15	8
	19	11	12	20	13	19
	19	14	12	21	13	11
	18	9	13	20	13	12
	17	12	14	20	13	11
	18	14	15	21	15	12
	19	10	14	18	14	11
	20	11	15	17	10	11
	18	10	12	19	12	12
	19	11	13	20	13	9
	17	10	12	21	14	9
	20	9	13	26	15	9
	21	11	14	23	14	11
	21	12	14	21	13	12
	20	10	14	24	13	11
	20	9	14	20	11	12
	21	10	12	21	12	10
	22	11	13	25	13	11
	23	10	14	21	14	11
	20	10	15	22	15	9
	21	10	15	20	14	10
	20	10	13	23	14	15
	21	11	13	20	14	11
	20	12	14	20	14	12
	21	12	15	20	14	11
	19	12	13	20	14	9
	18	11	15	19	14	10
	20	10	14	18	16	9
	14	10	11	22	16	11
	16	11	14	21	15	11
						9
