# Supplementary material for: Male sex determination maintains proteostasis and extends lifespan of daf-18/PTEN deficient C. elegans
Source: EMBO Rep. 2025 Jan 16;26(4):1084–113. doi: 10.1038/s44319-025-00368-x (PMC11850635; doi:10.1038/s44319-025-00368-x)
Supplement: Supplementary file 9 — Source data Fig. 5 [file 44319_2025_368_MOESM9_ESM.zip › Fig. 5 source data/5L-M/5L-M.xlsx]

## Sheet: Sheet1
Strains	Treatments	Repeats	mean lifespan (days)	Maximum lifespan(days)	P value	N
daf-18 (ok480);	Male	Exp 1	15.36±0.21	21		90	Fig.5L
him-5 (e1490)		Exp 2	15.79±0.84	22		78
		Exp 3	15.93±0.28	22		92
	Male + MG132	Exp 1	12.51±0.25	19	0.00075	101
		Exp 2	12.58±0.19	19	0.00059	83
		Exp 3	13.04±0.92	20	1e-05	79
him-5 (e1490)	Male	Exp 1	12.24±0.33	17	0.54886	92
		Exp 2	12.51±0.32	17	0.61162	80
		Exp 3	12.97±0.37	17	0.53171	77
	Male + MG132	Exp 1	12.17±0.19	17	0.52477	91
		Exp 2	12.48±0.51	17	0.27762	76
		Exp 3	12.69±0.74	17	0.60352	95
daf-18 (ok480);	Hermaphrodite	Exp 1	14.95±0.25	19		77	Fig.5M
him-5 (e1490);		Exp 2	15.02±0.37	19		115
unc-23 (oe)		Exp 3	14.85±0.12	18		99
	Hermaphrodite + MG132	Exp 1	10.93±0.22	16	0.00075	86
		Exp 2	11.07±0.34	16	0.00067	105
		Exp 3	11.25±0.16	16	0.00069	91
daf-18 (ok480);	Hermaphrodite	Exp 1	11.01±0.12	16	0.19193	77
him-5 (e1490);		Exp 2	10.97±0.57	16	0.46986	110
Control(L2528)		Exp 3	11.28±0.45	16	0.83113	99
	Hermaphrodite + MG132	Exp 1	11.35±0.07	16	0.19527	101
		Exp 2	11.05±0.32	16	0.92485	71
		Exp 3	10.98±0.59	16	0.22974	90
