# Supplementary material for: Male sex determination maintains proteostasis and extends lifespan of daf-18/PTEN deficient C. elegans
Source: EMBO Rep. 2025 Jan 16;26(4):1084–113. doi: 10.1038/s44319-025-00368-x (PMC11850635; doi:10.1038/s44319-025-00368-x)
Supplement: Supplementary file 10 — Source data Fig. 6 [file 44319_2025_368_MOESM10_ESM.zip]

Archive with 35 entries (27 files):
- Fig. 6 source data/
- Fig. 6 source data/6B-E/
- Fig. 6 source data/6B-E/6B-E.xlsx
- Fig. 6 source data/6F/
- Fig. 6 source data/6F/6F.xlsx
- Fig. 6 source data/6F/C18E9.2(D137A),.tif
- Fig. 6 source data/6F/C18E9.2(D137A).tif
- Fig. 6 source data/6F/Control,.tif
- Fig. 6 source data/6F/Control.tif
- Fig. 6 source data/6F/daf-18(D137A),.tif
- Fig. 6 source data/6F/daf-18(D137A).tif
- Fig. 6 source data/6F/daf-18(D137A);C18E9.2(S301A),.tif
- Fig. 6 source data/6F/daf-18(D137A);C18E9.2(S301A).tif
- Fig. 6 source data/6G/
- Fig. 6 source data/6G/6G.xlsx
- Fig. 6 source data/6G/C18E9.2(S301E),.tif
- Fig. 6 source data/6G/C18E9.2(S301E).tif
- Fig. 6 source data/6G/Control,.tif
- Fig. 6 source data/6G/Control.tif
- Fig. 6 source data/6G/daf-18(D137A),.tif
- Fig. 6 source data/6G/daf-18(D137A).tif
- Fig. 6 source data/6G/daf-18(D137A);C18E9.2(S301E),.tif
- Fig. 6 source data/6G/daf-18(D137A);C18E9.2(S301E).tif
- Fig. 6 source data/6H/
- Fig. 6 source data/6H/6H.xlsx
- Fig. 6 source data/6I/
- Fig. 6 source data/6I/6I.xlsx
- Fig. 6 source data/6J/
- Fig. 6 source data/6J/6J.xlsx
- Fig. 6 source data/6J/Fig.6J-k48.png
- Fig. 6 source data/6J/Fig.6J-tubulin.png
- Fig. 6 source data/6K/
- Fig. 6 source data/6K/6K.xlsx
- Fig. 6 source data/6K/Fig.6K-K48.png
- Fig. 6 source data/6K/Fig.6K-tubulin.png
