# Supplementary material for: Male sex determination maintains proteostasis and extends lifespan of daf-18/PTEN deficient C. elegans
Source: EMBO Rep. 2025 Jan 16;26(4):1084–113. doi: 10.1038/s44319-025-00368-x (PMC11850635; doi:10.1038/s44319-025-00368-x)
Supplement: Supplementary file 10 — Source data Fig. 6 [file 44319_2025_368_MOESM10_ESM.zip › Fig. 6 source data/6B-E/6B-E.xlsx]

## Sheet: Sheet1
Strains				Mean life Span ±SEM（Days）	Maximum life Span(Days)	P value	N
him-5 (e1490)	Hermaphrodite		Exp 1	14.76±0.53	22		78	Fig.6b
			Exp 2	15.12±0.08	23		80
			Exp 3	14.83±0.09	23		69
C18E9.2(S301E); him-5 (e1490)			Exp 1	12.85±0.15	20	0.00051	61
			Exp 2	13.04±0.11	20	1e-05	78
			Exp 3	12.69±0.27	19	0.00096	84
C18E9.2(S301A); him-5 (e1490)			Exp 1	14.86±0.16	22	0.74102	75	Fig.6c
			Exp 2	14.93±0.17	23	0.05823	70
			Exp 3	15.01±0.08	23	0.67156	63
daf-18(D137A); him-5 (e1490)			Exp 1	11.34±0.24	17	8.76156e-06	95	Fig.6d
			Exp 2	11.09±0.51	16	8.64227e-06	81
			Exp 3	10.84±0.17	16	8.52112e-06	67
daf-18(D137A);C18E9.2(S301A) ; him-5 (e1490)			Exp 1	15.07±0.55	22	0.38035	66
			Exp 2	14.88±0.27	23	0.68477	69
			Exp 3	14.93±0.07	23	0.95029	82
him-5 (e1490)	Male		Exp 1	12.86±0.38	20		84	Fig.6e
			Exp 2	12.91±0.29	19		65
			Exp 3	13.03±0.09	20		82
daf-18(D137A); him-5 (e1490)			Exp 1	15.19±0.85	22	0.00066	69
			Exp 2	15.12±0.74	22	7e-05	75
			Exp 3	15.07±0.21	21	0.00019	71
C18E9.2(S301E); him-5 (e1490)			Exp 1	10.21±0.82	17	0.00039	90
			Exp 2	10.56±0.04	18	0.00074	84
			Exp 3	10.33±0.16	17	0.00071	66
daf-18(D137A);C18E9.2(S301E) ; him-5 (e1490)			Exp 1	14.99±0.15	22	vs C18E9.2(S301E); him-5 (e1490), 7.54128E-06,7.46035E-06,7.38006E-06	104
			Exp 2	15.05±0.33	23		67
			Exp 3	15.01±0.41	22		83
