# Supplementary material for: Male sex determination maintains proteostasis and extends lifespan of daf-18/PTEN deficient C. elegans
Source: EMBO Rep. 2025 Jan 16;26(4):1084–113. doi: 10.1038/s44319-025-00368-x (PMC11850635; doi:10.1038/s44319-025-00368-x)
Supplement: Supplementary file 10 — Source data Fig. 6 [file 44319_2025_368_MOESM10_ESM.zip › Fig. 6 source data/6F/6F.xlsx]

## Sheet: Sheet1
relative mean intensity
HSP-4::GFP hermaphrodites
Control	daf-18(D137A)	C18E9.2(S301A)	daf-18(D137A);C18E9.2(S301A)
0.96	3.58	1.01	0.88
0.98	4.11	1.02	0.98
0.87	2.95	0.96	0.97
1.21	1.98	0.98	0.94
0.88	1.99	0.99	0.96
0.97	2.54	0.97	0.94
1.01	2.73	0.96	0.98
1.05	4.01	0.93	1.12
1.09	3.33	0.85	1.13
0.99	3.4	0.86	1.05
0.93	3.57	1.12	1.03
0.91	4.28	0.99	1.08
0.94	4.67	0.98	1.14
1.15	3.16	0.92	1.33
1.06	2.97	1.05	1.122
1.03	2.87	1.06	0.85
1.07	2.85	1.08	0.86
0.91	2.79	1.15	0.89
0.92	3.39	1.13	0.91
1.11	3.84	0.94	1.18
1.07	3.57	0.85	1.06
1.08	3.84	0.83	1.09
1.16	4.25	1.17	1.07
0.85	3.89	1.269	1.063
0.87	3.57	0.89	1.04
0.89	3.34	0.91	1.07
0.95	3.16	0.86	0.98
1.08	3.27	0.88	0.925
1.14	3.68	0.81	0.942
1.12	3.99	1.05	0.963
