# Supplementary material for: Male sex determination maintains proteostasis and extends lifespan of daf-18/PTEN deficient C. elegans
Source: EMBO Rep. 2025 Jan 16;26(4):1084–113. doi: 10.1038/s44319-025-00368-x (PMC11850635; doi:10.1038/s44319-025-00368-x)
Supplement: Supplementary file 10 — Source data Fig. 6 [file 44319_2025_368_MOESM10_ESM.zip › Fig. 6 source data/6H/6H.xlsx]

## Sheet: Sheet1
protein aggregate fold change
	hermaphrodites
	Control	daf-18(D137A)	C18E9.2(S301A)	daf-18(D137A);C18E9.2(S301A)
exp1	1	2.36	0.99	0.94
exp2	1	2.04	0.97	1.04
exp3	1	2.24	1.08	0.96
