# Supplementary material for: Male sex determination maintains proteostasis and extends lifespan of daf-18/PTEN deficient C. elegans
Source: EMBO Rep. 2025 Jan 16;26(4):1084–113. doi: 10.1038/s44319-025-00368-x (PMC11850635; doi:10.1038/s44319-025-00368-x)
Supplement: Supplementary file 10 — Source data Fig. 6 [file 44319_2025_368_MOESM10_ESM.zip › Fig. 6 source data/6I/6I.xlsx]

## Sheet: Sheet1
protein aggregate fold change
	males
	Control	daf-18(D137A)	C18E9.2(S301E)	daf-18(D137A);C18E9.2(S301E)
exp1	1	0.53	3.32	0.68
exp2	1	0.68	2.85	0.48
exp3	1	0.64	3.07	0.61
