# Supplementary material for: Male sex determination maintains proteostasis and extends lifespan of daf-18/PTEN deficient C. elegans
Source: EMBO Rep. 2025 Jan 16;26(4):1084–113. doi: 10.1038/s44319-025-00368-x (PMC11850635; doi:10.1038/s44319-025-00368-x)
Supplement: Supplementary file 10 — Source data Fig. 6 [file 44319_2025_368_MOESM10_ESM.zip › Fig. 6 source data/6J/6J.xlsx]

## Sheet: Sheet1
			Relative fold change
			Exp 1	Exp2	Exp3	P value
K48 linked proteins	Hermaphrodites	him-5 (e1490) control	1	1	1		Fig. 6j
		daf-18(D137A);him-5 (e1490)	0.15	0.21	0.18	<0.001
		C18E9.2(S301A); him-5 (e1490)	1.01	0.98	1.12	0.437(n.s.)
		daf-18(D137A); C18E9.2(S301A); him-5 (e1490)	0.75	0.81	0.78	vs
						C18E9.2(S301A);him-5(e1490) <0.05, vs control, <0.001
