# Supplementary material for: Male sex determination maintains proteostasis and extends lifespan of daf-18/PTEN deficient C. elegans
Source: EMBO Rep. 2025 Jan 16;26(4):1084–113. doi: 10.1038/s44319-025-00368-x (PMC11850635; doi:10.1038/s44319-025-00368-x)
Supplement: Supplementary file 11 — Source data Fig. 7 [file 44319_2025_368_MOESM11_ESM.zip]

Archive with 32 entries (21 files):
- Fig. 7 source data/
- Fig. 7 source data/7D/
- Fig. 7 source data/7D/7D.xlsx
- Fig. 7 source data/7E/
- Fig. 7 source data/7E/7E.xlsx
- Fig. 7 source data/7F/
- Fig. 7 source data/7F/7F.xlsx
- Fig. 7 source data/7G/
- Fig. 7 source data/7G/7G.xlsx
- Fig. 7 source data/7H-K/
- Fig. 7 source data/7H-K/7H-K.xlsx
- Fig. 7 source data/7L/
- Fig. 7 source data/7L/7L.xlsx
- Fig. 7 source data/7L/daf-18(ok480);him-5(e1490);control,.tif
- Fig. 7 source data/7L/daf-18(ok480);him-5(e1490);control.tif
- Fig. 7 source data/7L/daf-18(ok480);him-5(e1490);tra-3 RNAi,.tif
- Fig. 7 source data/7L/daf-18(ok480);him-5(e1490);tra-3 RNAi.tif
- Fig. 7 source data/7M/
- Fig. 7 source data/7M/7M.xlsx
- Fig. 7 source data/7N/
- Fig. 7 source data/7N/7N.xlsx
- Fig. 7 source data/7N/daf-18(ok480);him-5(e1490);control,.tif
- Fig. 7 source data/7N/daf-18(ok480);him-5(e1490);control.tif
- Fig. 7 source data/7N/daf-18(ok480);him-5(e1490);fem-2 RNAi,.tif
- Fig. 7 source data/7N/daf-18(ok480);him-5(e1490);fem-2 RNAi.tif
- Fig. 7 source data/7O/
- Fig. 7 source data/7O/7O.xlsx
- Fig. 7 source data/7P/
- Fig. 7 source data/7P/7P.xlsx
- Fig. 7 source data/7P/Fig.7P-k48.png
- Fig. 7 source data/7P/Fig.7P-tubulin.png
- Fig. 7 source data/7P/Fig.7P.png
