# Supplementary material for: Male sex determination maintains proteostasis and extends lifespan of daf-18/PTEN deficient C. elegans
Source: EMBO Rep. 2025 Jan 16;26(4):1084–113. doi: 10.1038/s44319-025-00368-x (PMC11850635; doi:10.1038/s44319-025-00368-x)
Supplement: Supplementary file 11 — Source data Fig. 7 [file 44319_2025_368_MOESM11_ESM.zip › Fig. 7 source data/7D/7D.xlsx]

## Sheet: Sheet1
	Number of progeny per worm
Sample	him-5(e1490)	daf-18(ok480);him-5(e1490)
1	167	47
2	226	27
3	222	22
4	221	59
5	215	25
6	250	43
7	256	53
8	182	34
9	183	42
10	196	56
11	200	66
12	231	45
13	264	36
14	205	129
15	231	101
16	197	62
17	218	221
18	246	107
19	184	260
20	239	107
21	234	153
22	124	90
23	232	136
24	218	117
25	262	34
26	302	36
27	307	191
28	307	55
29	228	112
30	295
31	278
32	228
33	286
34	310
35	249
36	264
37	265
38	305
39	316
40	255
41	263
42	311
43	294
44	305
45	337
46	343
47	272
48	247
49	325
