# Supplementary material for: Male sex determination maintains proteostasis and extends lifespan of daf-18/PTEN deficient C. elegans
Source: EMBO Rep. 2025 Jan 16;26(4):1084–113. doi: 10.1038/s44319-025-00368-x (PMC11850635; doi:10.1038/s44319-025-00368-x)
Supplement: Supplementary file 11 — Source data Fig. 7 [file 44319_2025_368_MOESM11_ESM.zip › Fig. 7 source data/7E/7E.xlsx]

## Sheet: Sheet1
	Male progeny percentage (%) per worm
Experiments	him-5(e1490)	daf-18(ok480);him-5(e1490)
1	34.7	36.2
2	29.2	21.9
3	26.6	31.8
4	33	39
5	32.1	32
6	28.8	41.9
7	27.7	45.3
8	28.6	41.2
9	33.9	35.7
10	34.7	21.8
11	32	39.4
12	32.5	37.8
13	25.4	25.6
14	30.7	41.9
15	32.9	30.7
16	38.6	30.6
17	29.8
18	28
19	36.4
20	26.8
21	36.8
22	26.6
23	25.4
24	29.8
25	37
