# Supplementary material for: Male sex determination maintains proteostasis and extends lifespan of daf-18/PTEN deficient C. elegans
Source: EMBO Rep. 2025 Jan 16;26(4):1084–113. doi: 10.1038/s44319-025-00368-x (PMC11850635; doi:10.1038/s44319-025-00368-x)
Supplement: Supplementary file 11 — Source data Fig. 7 [file 44319_2025_368_MOESM11_ESM.zip › Fig. 7 source data/7F/7F.xlsx]

## Sheet: Sheet1
	Number of progeny per worm
Experiments	him-5(e1490)	daf-18(ok480);him-5(e1490)
1	124	17
2	23	69
3	267	51
4	234	101
5	54	49
6	202	115
7	191	91
8	161	19
9	33	65
10	148	52
11	179	110
12	204	50
13	173	105
14	204	95
15	137	23
16	61	67
17	48	55
18	66	127
19	100	45
20	103	113
21	105	82
22	106
