# Supplementary material for: Male sex determination maintains proteostasis and extends lifespan of daf-18/PTEN deficient C. elegans
Source: EMBO Rep. 2025 Jan 16;26(4):1084–113. doi: 10.1038/s44319-025-00368-x (PMC11850635; doi:10.1038/s44319-025-00368-x)
Supplement: Supplementary file 11 — Source data Fig. 7 [file 44319_2025_368_MOESM11_ESM.zip › Fig. 7 source data/7G/7G.xlsx]

## Sheet: Sheet1
	Male progeny percentage (%) per worm
Experiments	him-5(e1490)	daf-18(ok480);him-5(e1490)
1	8.06	23.53
2	4.55	17.39
3	13.86	23.53
4	14.1	22.93
5	18.52	26.53
6	20.79	38.26
7	3.66	32.43
8	18.01	33.85
9	12.12	35.16
10	13.59	30.19
11	15.78	24.79
12	16.79	29.04
13	20.11	30.17
14	11.49	34.18
15	17.56	33.19
