# Supplementary material for: Male sex determination maintains proteostasis and extends lifespan of daf-18/PTEN deficient C. elegans
Source: EMBO Rep. 2025 Jan 16;26(4):1084–113. doi: 10.1038/s44319-025-00368-x (PMC11850635; doi:10.1038/s44319-025-00368-x)
Supplement: Supplementary file 11 — Source data Fig. 7 [file 44319_2025_368_MOESM11_ESM.zip › Fig. 7 source data/7H-K/7H-K.xlsx]

## Sheet: Sheet1
Strains				Mean life Span ±SEM（Days）	Maximum life Span(Days)	P value	N
daf-18 (ok480); him-5 (e1490)	Hermaphrodite	L4440 RNAi	Exp 1	10.57±0.34	15		98	Fig.7h
			Exp 2	10.29±0.32	15		96
			Exp 3	10.57±0.35	15		92
		tra-3	Exp 1	12.93±0.40	17	0.00021	90
		RNAi	Exp 2	12.18±0.37	17	0.00075	88
			Exp 3	12.26±0.37	17	0.00086	86
daf-18 (ok480);	Male	L4440	Exp 1	12.24±0.33	20		102
him-5 (e1490)		RNAi	Exp 2	12.52±0.32	21		94
			Exp 3	12.70±0.34	22		106
		her-1	Exp 1	11.59±0.23	15	0.0039	130	Fig.7i
		RNAi	Exp 2	11.46±0.23	15	0.00152	108
			Exp 3	11.71±0.22	15	0.0044	116
		fem-3	Exp 1	10.77±0.26	14	0.00015	94	Fig.7j
		RNAi	Exp 2	10.92±0.26	14	0.00037	100
			Exp 3	10.75±0.26	14	0.00014	88
		fem-2	Exp 1	9.00±0.33	13	5e-05	74	Fig.7k
		RNAi	Exp 2	8.89±0.36	13	3.85147e-06	74
			Exp 3	8.82±0.31	13	3.45204e-06	78
