# Supplementary material for: Male sex determination maintains proteostasis and extends lifespan of daf-18/PTEN deficient C. elegans
Source: EMBO Rep. 2025 Jan 16;26(4):1084–113. doi: 10.1038/s44319-025-00368-x (PMC11850635; doi:10.1038/s44319-025-00368-x)
Supplement: Supplementary file 11 — Source data Fig. 7 [file 44319_2025_368_MOESM11_ESM.zip › Fig. 7 source data/7L/7L.xlsx]

## Sheet: Sheet1
daf-18(ok480);him-5(e1490)hermaphrodites	Fold change
sample	Control	tra-3 RNAi
1	0.801	0.227
2	0.85	0.268
3	0.851	0.33
4	0.69	0.332
5	0.7	0.344
6	0.7	0.345
7	0.71	0.353
8	0.71	0.356
9	0.72	0.356
10	0.73	0.36
11	0.73	0.365
12	0.83	0.372
13	0.83	0.384
14	0.84	0.394
15	0.84	0.408
16	0.84	0.415
17	0.84	0.417
18	0.85	0.417
19	0.88	0.419
20	0.88	0.423
21	0.95	0.424
22	1.02	0.462
23	1.04	0.463
24	1.04	0.465
25	1.06	0.503
26	1.12	0.542
27	1.17	0.553
28	1.21	0.593
29	1.22	0.605
30	1.33	0.756
31	1.35	0.21
32	1.37	0.25
33	1.38	0.31
34	1.46	0.31
35	1.49	0.32
36	1.49	0.33
37	1.437	0.33
38	1.448	0.33
39		0.34
40		0.34
41		0.34
42		0.35
43		0.36
44		0.37
45		0.38
46		0.39
47		0.39
48		0.39
49		0.39
50		0.4
51		0.4
52		0.44
53		0.44
54		0.44
55		0.47
56		0.51
57		0.52
58		0.56
59		0.57
