# Supplementary material for: Male sex determination maintains proteostasis and extends lifespan of daf-18/PTEN deficient C. elegans
Source: EMBO Rep. 2025 Jan 16;26(4):1084–113. doi: 10.1038/s44319-025-00368-x (PMC11850635; doi:10.1038/s44319-025-00368-x)
Supplement: Supplementary file 11 — Source data Fig. 7 [file 44319_2025_368_MOESM11_ESM.zip › Fig. 7 source data/7M/7M.xlsx]

## Sheet: Sheet1
	protein aggregate fold change
daf-18(ok480);him-5(e1490)hermaphrodites	Control	tra-3 RNAi
Experiment 1	1	0.419906
Experiment 2	1	0.487463
Experiment 3	1	0.627965
