# Supplementary material for: Male sex determination maintains proteostasis and extends lifespan of daf-18/PTEN deficient C. elegans
Source: EMBO Rep. 2025 Jan 16;26(4):1084–113. doi: 10.1038/s44319-025-00368-x (PMC11850635; doi:10.1038/s44319-025-00368-x)
Supplement: Supplementary file 11 — Source data Fig. 7 [file 44319_2025_368_MOESM11_ESM.zip › Fig. 7 source data/7N/7N.xlsx]

## Sheet: Sheet1
daf-18(ok480);him-5(e1490) males	Fold change
sample	Control	fem-2 RNAi
1	0.842	1.993
2	0.9423	2.158
3	0.9448	2.161
4	0.947	2.301
5	0.8481	2.405
6	0.8507	2.434
7	0.8559	2.478
8	0.856	2.487
9	0.8564	2.497
10	0.8567	2.511
11	0.8587	2.585
12	0.9594	2.619
13	0.8598	2.619
14	0.8598	2.622
15	0.8622	2.656
16	0.9624	2.704
17	0.9645	2.718
18	0.9647	2.742
19	0.9665	2.77
20	0.9667	2.781
21	0.9677	2.849
22	0.9683	2.947
23	0.9684	3.023
24	0.9708	3.1
25	0.9713	3.243
26	0.9715	2.56
27	0.9717	3.01
28	0.9719	2.49
29	0.9721	2.89
30	0.9728	2.77
31	0.9735
32	0.9749
33	0.975
34	0.9754
35	0.976
36	0.976
37	1.0778
38	1.0792
39	1.0802
40	1.0817
41	1.0818
42	1.0821
43	0.839
44	0.851
45	0.857
46	0.863
47	0.924
48	0.943
49	0.946
50	0.97
51	1.006
52	1.01
53	1.026
54	1.252
