# Supplementary material for: Male sex determination maintains proteostasis and extends lifespan of daf-18/PTEN deficient C. elegans
Source: EMBO Rep. 2025 Jan 16;26(4):1084–113. doi: 10.1038/s44319-025-00368-x (PMC11850635; doi:10.1038/s44319-025-00368-x)
Supplement: Supplementary file 11 — Source data Fig. 7 [file 44319_2025_368_MOESM11_ESM.zip › Fig. 7 source data/7O/7O.xlsx]

## Sheet: Sheet1
	protein aggregate fold change
daf-18(ok480);him-5(e1490) males	Control	fem-2 RNAi
Experiment 1	1	3.58222
Experiment 2	1	4.08749
Experiment 3	1	2.62221
