# Supplementary material for: Male sex determination maintains proteostasis and extends lifespan of daf-18/PTEN deficient C. elegans
Source: EMBO Rep. 2025 Jan 16;26(4):1084–113. doi: 10.1038/s44319-025-00368-x (PMC11850635; doi:10.1038/s44319-025-00368-x)
Supplement: Supplementary file 11 — Source data Fig. 7 [file 44319_2025_368_MOESM11_ESM.zip › Fig. 7 source data/7P/7P.xlsx]

## Sheet: Sheet1
			Relative fold change
			Exp 1	Exp2		Exp3		P value
K48 linked proteins	Males	daf-18(ok480); him-5 (e1490) control	1		1		1		Fig. 7p
		daf-18(ok480); him-5 (e1490);fem-2 RNAi	0.54		0.54		0.42	<0.001
	Hermaphrodites	daf-18(ok480); him-5 (e1490) control	0.48		0.48		0.4	vs daf-18(ok480); him-5(e1490)
								Males
								<0.001
		daf-18(ok480); him-5 (e1490);tra-3RNAi	1.04		1.24		1.02	vs daf-18(ok480);him-5(e1490)
								Hermaphrodites
								<0.001
