# Supplementary material for: Male sex determination maintains proteostasis and extends lifespan of daf-18/PTEN deficient C. elegans
Source: EMBO Rep. 2025 Jan 16;26(4):1084–113. doi: 10.1038/s44319-025-00368-x (PMC11850635; doi:10.1038/s44319-025-00368-x)
Supplement: Supplementary file 12 — Source data Fig. 8 [file 44319_2025_368_MOESM12_ESM.zip]

Archive with 30 entries (20 files):
- Fig. 8 source data/
- Fig. 8 source data/8A/
- Fig. 8 source data/8A/8A.xlsx
- Fig. 8 source data/8B/
- Fig. 8 source data/8B/8B.xlsx
- Fig. 8 source data/8C/
- Fig. 8 source data/8C/8C.xlsx
- Fig. 8 source data/8C/daf-18(ok480); unc-23(e25);control,.tif
- Fig. 8 source data/8C/daf-18(ok480); unc-23(e25);control.tif
- Fig. 8 source data/8C/daf-18(ok480); unc-23(e25);tra-3 RNAi,.tif
- Fig. 8 source data/8C/daf-18(ok480); unc-23(e25);tra-3 RNAi.tif
- Fig. 8 source data/8D/
- Fig. 8 source data/8D/8D.xlsx
- Fig. 8 source data/8E/
- Fig. 8 source data/8E/8E.xlsx
- Fig. 8 source data/8E/daf-18(ok480);fem-2(b245); control,.tif
- Fig. 8 source data/8E/daf-18(ok480);fem-2(b245); control.tif
- Fig. 8 source data/8E/daf-18(ok480);fem-2(b245); unc-23(oe),.tif
- Fig. 8 source data/8E/daf-18(ok480);fem-2(b245); unc-23(oe).tif
- Fig. 8 source data/8F/
- Fig. 8 source data/8F/8F.xlsx
- Fig. 8 source data/8G/
- Fig. 8 source data/8G/8G.xlsx
- Fig. 8 source data/8H/
- Fig. 8 source data/8H/8H.xlsx
- Fig. 8 source data/8H/Fig.8H-k48 raw.png
- Fig. 8 source data/8H/Fig.8H-k48.png
- Fig. 8 source data/8H/Fig.8H-tubulin.png
- Fig. 8 source data/8I-J/
- Fig. 8 source data/8I-J/8I-J.xlsx
