# Supplementary material for: Male sex determination maintains proteostasis and extends lifespan of daf-18/PTEN deficient C. elegans
Source: EMBO Rep. 2025 Jan 16;26(4):1084–113. doi: 10.1038/s44319-025-00368-x (PMC11850635; doi:10.1038/s44319-025-00368-x)
Supplement: Supplementary file 12 — Source data Fig. 8 [file 44319_2025_368_MOESM12_ESM.zip › Fig. 8 source data/8A/8A.xlsx]

## Sheet: Sheet1
	log2 fold change of unc-23 expression
	daf-18(ok480);tra-3 RNAi hermaphrodites	daf-18(ok480);fem-2 RNAi males
Experiment 1	2.45	-2.06
Experiment 2	2.12	-1.99
Experiment 3	1.98	-2.11
