# Supplementary material for: Male sex determination maintains proteostasis and extends lifespan of daf-18/PTEN deficient C. elegans
Source: EMBO Rep. 2025 Jan 16;26(4):1084–113. doi: 10.1038/s44319-025-00368-x (PMC11850635; doi:10.1038/s44319-025-00368-x)
Supplement: Supplementary file 12 — Source data Fig. 8 [file 44319_2025_368_MOESM12_ESM.zip › Fig. 8 source data/8B/8B.xlsx]

## Sheet: Sheet1
Strains				Mean life Span ±SEM（Days）	Maximum life Span(Days)	P value	N
daf-18(ok480);unc-23(e25)	Hermaphrodite	L4440 RNAi	Exp 1	10.85±0.24	15	0.37823	67	Fig. 8b
			Exp 2	11.04±0.77	14	0.28965	78
			Exp 3	10.37±0.82	15	0.89447	111
		tra-3 RNAi	Exp 1	10.90±0.48	15	0.34616	77
			Exp 2	10.97±0.35	14	0.59713	101
			Exp 3	10.44±0.15	15	0.86249	95
daf-18(ok480)	Hermaphrodite		Exp 1	10.35±0.23	15		96
			Exp 2	10.11±0.16	15		117
			Exp 3	1048±0.33	15		85
