# Supplementary material for: Male sex determination maintains proteostasis and extends lifespan of daf-18/PTEN deficient C. elegans
Source: EMBO Rep. 2025 Jan 16;26(4):1084–113. doi: 10.1038/s44319-025-00368-x (PMC11850635; doi:10.1038/s44319-025-00368-x)
Supplement: Supplementary file 12 — Source data Fig. 8 [file 44319_2025_368_MOESM12_ESM.zip › Fig. 8 source data/8C/8C.xlsx]

## Sheet: Sheet1
daf-18(ok480);unc-23(e25) hermaphrodites
sample	Control	tra-3 RNAi
1	1.021	1.031
2	0.8324	0.789
3	1.014	1.054
4	0.997	1.037
5	1.047	1.037
6	1.014	1.034
7	0.994	1.046
8	1.054	1.059
9	1.079	1.053
10	1.081	1.134
11	1.064	1.036
12	1.049	1.042
13	1.039	1.049
14	1.112	1.13
15	1.058	1.035
16	1.067	1.034
17	1.083	1.076
18	1.064	1.064
19	1.067	1.031
20	1.049	1.047
21	1.047	1.046
22	1.037	1.034
23	1.057	1.064
24	1.0334	1.043
25	1.0463	1.044
26	1.0438	1.035
27	1.0374	1.078
28	1.076	1.077
29	1.037	1.043
30	1.122	1.134
31	1.037	1.035
32	1.116	1.074
33	0.964	1.022
34	1.021	1.026
35	1.037	1.045
36	1.001	1.037
37	1.074	1.125
38	1.034	1.122
39	1.122	1.123
40	1.0401	1.034
41	1.024	0.935
42	0.954	0.856
43	1.036	1.056
44	1.047	1.058
45	1.164	1.156
46	1.135	1.1534
47	1.038	1.043
48	1.087	1.044
49	1.137	1.148
50	0.901	0.888
