# Supplementary material for: Male sex determination maintains proteostasis and extends lifespan of daf-18/PTEN deficient C. elegans
Source: EMBO Rep. 2025 Jan 16;26(4):1084–113. doi: 10.1038/s44319-025-00368-x (PMC11850635; doi:10.1038/s44319-025-00368-x)
Supplement: Supplementary file 12 — Source data Fig. 8 [file 44319_2025_368_MOESM12_ESM.zip › Fig. 8 source data/8D/8D.xlsx]

## Sheet: Sheet1
	protein aggregate fold change
daf-18(ok480);unc-23(e25) hermaphrodites	Control	tra-3 RNAi
Experiment 1	1	1.13
Experiment 2	1	0.89
Experiment 3	1	1.05
