# Supplementary material for: Male sex determination maintains proteostasis and extends lifespan of daf-18/PTEN deficient C. elegans
Source: EMBO Rep. 2025 Jan 16;26(4):1084–113. doi: 10.1038/s44319-025-00368-x (PMC11850635; doi:10.1038/s44319-025-00368-x)
Supplement: Supplementary file 12 — Source data Fig. 8 [file 44319_2025_368_MOESM12_ESM.zip › Fig. 8 source data/8E/8E.xlsx]

## Sheet: Sheet1
Strains				Mean life Span ±SEM（Days）	Maximum life Span(Days)	P value	N
daf-18(ok480);fem-2(b245)	Male	L2528	Exp 1	9.89±0.78	13		87	Fig.8e
			Exp 2	10.24±0.65	14		86
			Exp 3	9.77±0.71	13		67
		unc-23(oe)	Exp 1	13.04±0.14	20	3.17028e-06	112
			Exp 2	13.85±0.25	20	2.83165e-06	124
			Exp 3	14.71±0.77	22	2.79004e-06	86
daf-18(ok480)			Exp 1	12.24±0.33	20	2.91471e-06	102
			Exp 2	12.52±0.32	21	2.56327e-06	94
			Exp 3	12.70±0.34	21	2.34015e-06	106
