# Supplementary material for: Male sex determination maintains proteostasis and extends lifespan of daf-18/PTEN deficient C. elegans
Source: EMBO Rep. 2025 Jan 16;26(4):1084–113. doi: 10.1038/s44319-025-00368-x (PMC11850635; doi:10.1038/s44319-025-00368-x)
Supplement: Supplementary file 12 — Source data Fig. 8 [file 44319_2025_368_MOESM12_ESM.zip › Fig. 8 source data/8F/8F.xlsx]

## Sheet: Sheet1
daf-18(ok480);fem-2(b245)males
sample	Control	unc-23(oe)
1	1.01	0.34676
2	0.98	0.413468
3	0.847	0.24379
4	0.8769	0.54379
5	1.014	0.710349
6	0.932	0.213679
7	0.987	0.32365
8	1.025	0.34679
9	1.036	0.3769
10	1.145	0.38964
11	0.984	0.42359
12	0.854	0.53169
13	1.025	0.71249
14	1.125	0.635
15	0.968	0.436
16	1.039	0.725
17	0.986	0.523
18	1.059	0.412
19	1.096	0.526
20	1.123	0.461
21	1.158	0.237
22	1.169	0.678
23	0.967	0.631
24	0.856	0.432
25	1.025	0.346
26	1.158	0.348
27	1.257	0.312
28	1.028	0.224
29	1.259	0.749
30	1.3687	0.643
31	0.847	0.326
32	0.759	0.349
33	0.974	0.234
34	1.254	0.536
35	1.347	0.417
36	1.058	0.612
37	1.069	0.363
38	1.067	0.305
39	1.357	0.298
40	1.0247	0.637
41	0.998	0.431
42	0.867	0.313
43	1.067	0.516
44	1.064	0.312
45	1.036	0.247
46	0.967	0.413
47	1.028	0.349
48	0.994	0.623
49	0.879	0.454
50	1.026	0.419
