# Supplementary material for: Male sex determination maintains proteostasis and extends lifespan of daf-18/PTEN deficient C. elegans
Source: EMBO Rep. 2025 Jan 16;26(4):1084–113. doi: 10.1038/s44319-025-00368-x (PMC11850635; doi:10.1038/s44319-025-00368-x)
Supplement: Supplementary file 12 — Source data Fig. 8 [file 44319_2025_368_MOESM12_ESM.zip › Fig. 8 source data/8H/8H.xlsx]

## Sheet: Sheet1
			Relative fold change
			Exp 1	Exp2		Exp3		P value
K48 linked proteins	Hermaphrodites	daf-18(ok480); unc-23(e25)control	1		1		1		Fig.8h
		daf-18(ok480); unc-23(e25); tra-3RNAi	0.97		1.09		1.12	0.2606(n.s.)
	Males	daf-18(ok480); fem-2(b245)control	1		1		1
		daf-18(ok480); fem-2(b245);unc-23(oe)	1.82		1.98		1.87	<0.001
