# Supplementary material for: Male sex determination maintains proteostasis and extends lifespan of daf-18/PTEN deficient C. elegans
Source: EMBO Rep. 2025 Jan 16;26(4):1084–113. doi: 10.1038/s44319-025-00368-x (PMC11850635; doi:10.1038/s44319-025-00368-x)
Supplement: Supplementary file 12 — Source data Fig. 8 [file 44319_2025_368_MOESM12_ESM.zip › Fig. 8 source data/8I-J/8I-J.xlsx]

## Sheet: Sheet1
Strains	Treatments	Repeats	mean lifespan (days)	Maximum lifespan(days)	P value	N
daf-18 (ok480);	Hermaphrodite tra-3 RNAi	Exp 1	12.36±0.20	18		92	Fig.8I
him-5 (e1490)		Exp 2	12.59±0.16	18		112
		Exp 3	13.15±0.82	18		73
	Hermaphrodite tra-3 RNAi+MG132	Exp 1	10.15±0.22	15	0.00054	88
		Exp 2	10.64±0.33	15	0.0003	92
		Exp 3	10.17±0.72	15	0.00015	94
	Hermaphrodite	Exp 1	10.90±0.42	17	0.49261	96
		Exp 2	10.57±0.34	15	0.16711	98
		Exp 3	10.78±0.42	15	0.36719	89
	Hermaphrodite+MG132	Exp 1	10.63±0.14	16	0.90558	93
		Exp 2	10.46±0.15	15	0.95147	85
		Exp 3	10.38±0.25	15	0.18352	74
daf-18 (ok480);	Male	Exp 1	12.96±0.24	21		73	Fig.8J
fem-2 (b245);		Exp 2	13.05±0.31	22		70
unc-23 (oe)		Exp 3	13.01±0.27	22		108
	Male + MG132	Exp 1	10.58±0.22	14	4.15221e-06	96
		Exp 2	10.62±0.14	15	3.93148e-06	90
		Exp 3	11.01±0.81	15	4.63052e-06	121
daf-18 (ok480); fem-2 (b245); Control(L2528)	Male	Exp 1	10.89±0.78	14	0.49772	87
		Exp 2	10.54±0.65	14	0.65713	86
		Exp 3	11.07±0.71	15	0.82898	67
	Male + MG132	Exp 1	10.91±0.16	14	0.89594	105
		Exp 2	10.61±0.12	14	0.85698	75
		Exp 3	11.93±0.65	15	0.75847	89
