# Supplementary material for: Male sex determination maintains proteostasis and extends lifespan of daf-18/PTEN deficient C. elegans
Source: EMBO Rep. 2025 Jan 16;26(4):1084–113. doi: 10.1038/s44319-025-00368-x (PMC11850635; doi:10.1038/s44319-025-00368-x)
Supplement: Supplementary file 13 — Source data Fig. 9 [file 44319_2025_368_MOESM13_ESM.zip]

Archive with 33 entries (21 files):
- Fig. 9 source data/
- Fig. 9 source data/9A/
- Fig. 9 source data/9A/9A.xlsx
- Fig. 9 source data/9B/
- Fig. 9 source data/9B/9B.xlsx
- Fig. 9 source data/9C/
- Fig. 9 source data/9C/9C.xlsx
- Fig. 9 source data/9D/
- Fig. 9 source data/9D/9D.xlsx
- Fig. 9 source data/9E/
- Fig. 9 source data/9E/9E.xlsx
- Fig. 9 source data/9F/
- Fig. 9 source data/9F/Fig.9F-A beta.png
- Fig. 9 source data/9F/Fig.9F-tubulin.png
- Fig. 9 source data/9G/
- Fig. 9 source data/9G/Fig.9G-A beta.png
- Fig. 9 source data/9G/Fig.9G-tubulin.png
- Fig. 9 source data/9H/
- Fig. 9 source data/9H/9H.xlsx
- Fig. 9 source data/9H/Control+50 uM MG132.jpg
- Fig. 9 source data/9H/control.jpg
- Fig. 9 source data/9H/tra-3 RNAi+50 uM MG132.jpg
- Fig. 9 source data/9H/tra-3 RNAi.jpg
- Fig. 9 source data/9I/
- Fig. 9 source data/9I/9I.xlsx
- Fig. 9 source data/9I/Control +50uM MG132.jpg
- Fig. 9 source data/9I/control+50uM MG132.jpg
- Fig. 9 source data/9I/Control.jpg
- Fig. 9 source data/9I/fem-2 RNAi +50uM MG132.jpg
- Fig. 9 source data/9J/
- Fig. 9 source data/9J/9J.xlsx
- Fig. 9 source data/9K/
- Fig. 9 source data/9K/9K.xlsx
