# Supplementary material for: Male sex determination maintains proteostasis and extends lifespan of daf-18/PTEN deficient C. elegans
Source: EMBO Rep. 2025 Jan 16;26(4):1084–113. doi: 10.1038/s44319-025-00368-x (PMC11850635; doi:10.1038/s44319-025-00368-x)
Supplement: Supplementary file 13 — Source data Fig. 9 [file 44319_2025_368_MOESM13_ESM.zip › Fig. 9 source data/9A/9A.xlsx]

## Sheet: Sheet1
log2 fold change
	daf-18（D137A）males
	her-1	tra-3
exp1	2.55	-2.03
exp2	2.01	-2.11
exp3	2.43	-2.34
