# Supplementary material for: Male sex determination maintains proteostasis and extends lifespan of daf-18/PTEN deficient C. elegans
Source: EMBO Rep. 2025 Jan 16;26(4):1084–113. doi: 10.1038/s44319-025-00368-x (PMC11850635; doi:10.1038/s44319-025-00368-x)
Supplement: Supplementary file 13 — Source data Fig. 9 [file 44319_2025_368_MOESM13_ESM.zip › Fig. 9 source data/9B/9B.xlsx]

## Sheet: Sheet1
Chymotrypsin-like ptoteasome activity
		daf-18(D137A) hermaphrodites
		Control	Control+50 μM MG132	tra-3 RNAi	tra-3 RNAi+50 μM MG132
	exp1	0.98	0.31	1.68	0.22
	exp2	1.05	0.29	2.01	0.33
	exp3	1.07	0.19	1.88	0.27
