# Supplementary material for: Male sex determination maintains proteostasis and extends lifespan of daf-18/PTEN deficient C. elegans
Source: EMBO Rep. 2025 Jan 16;26(4):1084–113. doi: 10.1038/s44319-025-00368-x (PMC11850635; doi:10.1038/s44319-025-00368-x)
Supplement: Supplementary file 13 — Source data Fig. 9 [file 44319_2025_368_MOESM13_ESM.zip › Fig. 9 source data/9D/9D.xlsx]

## Sheet: Sheet1
	paralysis(%)
		daf-18(D137A);dvIs2 hermaphrodites
		Control	Control+50 μM MG132	tra-3 RNAi	tra-3 RNAi+50 μM MG132
	exp1	50	73.3333	30	70
	exp2	50	70	36.6667	76.6667
	exp3	53.3333	60	33.3333	73.3333
