# Supplementary material for: Male sex determination maintains proteostasis and extends lifespan of daf-18/PTEN deficient C. elegans
Source: EMBO Rep. 2025 Jan 16;26(4):1084–113. doi: 10.1038/s44319-025-00368-x (PMC11850635; doi:10.1038/s44319-025-00368-x)
Supplement: Supplementary file 13 — Source data Fig. 9 [file 44319_2025_368_MOESM13_ESM.zip › Fig. 9 source data/9E/9E.xlsx]

## Sheet: Sheet1
paralysis(%)
	daf-18(D137A);dvIs2 males
	Control	Control+50 μM MG132	fem-2 RNAi	fem-2 RNAi+50 μM MG132
exp1	20	66.6667	70	76.6667
exp2	16.6667	80	70	73.3333
exp3	23.3333	70	66.6667	80
