# Supplementary material for: Male sex determination maintains proteostasis and extends lifespan of daf-18/PTEN deficient C. elegans
Source: EMBO Rep. 2025 Jan 16;26(4):1084–113. doi: 10.1038/s44319-025-00368-x (PMC11850635; doi:10.1038/s44319-025-00368-x)
Supplement: Supplementary file 13 — Source data Fig. 9 [file 44319_2025_368_MOESM13_ESM.zip › Fig. 9 source data/9H/9H.xlsx]

## Sheet: Sheet1
daf-18(D137A);pkIs2386 hermaphrodites
Control	Control+50 μM MG132	tra-3 RNAi	tra-3 RNAi+50 μM MG132
21	28	15	30
20	30	14	28
20	28	15	29
20	29	16	27
20	27	14	23
20	31	13	30
21	30	11	31
19	27	12	30
18	28	15	31
22	29	14	28
23	24	17	27
21	28	13	26
20	24	13	24
21	26	16	28
28	23	15	27
24	27	14	29
25	24	12	26
26	25	14	23
20	21	15	24
21	26	15	25
18	24	14	26
19	25	16	24
20	27	12	25
17	28	14	26
20	21	16	24
27	23	13	21
21	30	14	29
20	33	17	30
20	34	12	33
20	31	13	34
