# Supplementary material for: Male sex determination maintains proteostasis and extends lifespan of daf-18/PTEN deficient C. elegans
Source: EMBO Rep. 2025 Jan 16;26(4):1084–113. doi: 10.1038/s44319-025-00368-x (PMC11850635; doi:10.1038/s44319-025-00368-x)
Supplement: Supplementary file 13 — Source data Fig. 9 [file 44319_2025_368_MOESM13_ESM.zip › Fig. 9 source data/9I/9I.xlsx]

## Sheet: Sheet1
daf-18(D137A);pkIs2386 males
Control	Control+50 μM MG132	fem-2 RNAi	fem-2 RNAi+50 μM MG132
10	34	30	35
9	32	29	33
11	32	30	31
10	30	30	29
10	30	30	28
11	31	30	33
12	30	29	30
14	30	28	30
11	28	27	30
12	33	30	30
12	35	30	30
6	28	32	35
13	30	27	36
12	30	28	37
10	32	29	33
11	34	28	34
14	32	32	33
12	31	31	30
12	30	30	29
13	29	28	30
8	30	27	31
10	30	29	29
9	33	32	32
11	28	25	30
10	31	30	31
12	33	30	34
8	30	27	29
9	33	30	35
10	34	30	33
11	31	32	30
