# Supplementary material for: Male sex determination maintains proteostasis and extends lifespan of daf-18/PTEN deficient C. elegans
Source: EMBO Rep. 2025 Jan 16;26(4):1084–113. doi: 10.1038/s44319-025-00368-x (PMC11850635; doi:10.1038/s44319-025-00368-x)
Supplement: Supplementary file 13 — Source data Fig. 9 [file 44319_2025_368_MOESM13_ESM.zip › Fig. 9 source data/9J/9J.xlsx]

## Sheet: Sheet1
	daf-18(D137A);pkIs2386 hermaphrodites
Control	Control+50 μM MG132	tra-3 RNAi	tra-3 RNAi+50 μM MG132
21	8	35	10
20	9	36	11
21	11	34	10
20	12	32	10
20	11	31	10
21	12	30	10
18	11	30	9
17	11	30	8
19	12	30	9
20	9	30	9
21	9	29	9
26	9	28	10
23	11	26	10
21	12	25	10
24	11	28	10
20	12	27	11
21	10	29	12
25	11	30	12
21	11	31	12
22	9	32	12
20	10	30	13
23	15	30	14
20	11	30	11
20	12	30	11
20	11	30	10
20	9	30	13
19	10	29	12
18	9	28	10
22	11	28	10
21	11	28	12
