# Supplementary material for: Male sex determination maintains proteostasis and extends lifespan of daf-18/PTEN deficient C. elegans
Source: EMBO Rep. 2025 Jan 16;26(4):1084–113. doi: 10.1038/s44319-025-00368-x (PMC11850635; doi:10.1038/s44319-025-00368-x)
Supplement: Supplementary file 13 — Source data Fig. 9 [file 44319_2025_368_MOESM13_ESM.zip › Fig. 9 source data/9K/9K.xlsx]

## Sheet: Sheet1
	daf-18(D137A);pkIs2386 males
Control	Control+50 μM MG132	fem-2 RNAi	fem-2 RNAi+50 μM MG132
21	9	10	10
20	9	11	9
21	10	11	9
20	12	11	9
20	11	12	9
21	12	13	9
18	11	12	10
17	10	12	10
19	12	12	10
20	9	12	11
21	10	11	12
26	9	11	12
23	11	13	12
21	12	14	11
24	11	12	11
20	12	16	11
21	10	14	9
25	10	12	9
21	11	13	9
22	10	11	9
20	10	12	10
23	14	16	10
20	11	12	10
20	12	13	11
20	11	14	12
20	10	10	12
19	10	11	13
18	8	10	10
22	10	10	11
21	11	12	9
